# Supplementary material for: Preliminary genomic characterisation and antimicrobial resistance of non-typhoidal Salmonella isolates from Burkina Faso within a One Health framework
Source: Front Microbiol. 2026 Jul 2;17:1743556. doi: 10.3389/fmicb.2026.1743556 (PMC13372896; doi:10.3389/fmicb.2026.1743556)
Supplement: Supplementary file 2 [file Table_1.XLSX]

## Sheet: merged_salmo_amr
	Name	Protein.id	Contig.id	Start	Stop	Strand	Element.symbol	Element.name	Scope	Type	Subtype	Class	Subclass	Method	Target.length	Reference.sequence.length	X..Coverage.of.reference	X..Identity.to.reference	Alignment.length	Closest.reference.accession	Closest.reference.name	HMM.accession	HMM.description
1	36_S80	36_S80_00170	gnl|Bactopia|36_S80_1	184537	184785	+	asr	acid resistance repetitive basic protein Asr	plus	STRESS	ACID	NA	NA	HMM	82	102	100	57.84	102	BAA15331.2	acid resistance repetitive basic protein Asr	NF033636.1	acid resistance repetitive basic protein Asr
2	36_S80	36_S80_00413	gnl|Bactopia|36_S80_1	419222	420031	+	cdtB	cytolethal distending toxin S-CDT	plus	VIRULENCE	VIRULENCE	NA	NA	BLASTP	269	269	100	99.63	269	CAD02120.1	cytolethal distending toxin S-CDT	NA	NA
3	36_S80	36_S80_01215	gnl|Bactopia|36_S80_2	557369	557833	-	golS	Au(I) sensor transcriptional regulator GolS	plus	STRESS	METAL	GOLD	GOLD	EXACTP	154	154	100	100	154	AAL19308.1	Au(I) sensor transcriptional regulator GolS	NA	NA
4	36_S80	36_S80_01216	gnl|Bactopia|36_S80_2	557845	560133	-	golT	gold/copper-translocating P-type ATPase GolT	plus	STRESS	METAL	COPPER/GOLD	COPPER/GOLD	BLASTP	762	762	100	99.61	762	AAL19307.1	gold/copper-translocating P-type ATPase GolT	NA	NA
5	36_S80	36_S80_01217	gnl|Bactopia|36_S80_2	560410	561636	+	mdsA	multidrug efflux RND transporter periplasmic adaptor subunit MdsA	plus	AMR	AMR	EFFLUX	EFFLUX	BLASTP	408	408	100	99.02	408	AAL19306.1	multidrug efflux RND transporter periplasmic adaptor subunit MdsA	NA	NA
6	36_S80	36_S80_01218	gnl|Bactopia|36_S80_2	561633	564800	+	mdsB	multidrug efflux RND transporter permease subunit MdsB	plus	AMR	AMR	EFFLUX	EFFLUX	BLASTP	1055	1055	100	99.81	1055	AAL19305.1	multidrug efflux RND transporter permease subunit MdsB	NA	NA
7	36_S80	36_S80_02240	gnl|Bactopia|36_S80_4	371943	374000	+	invA	type III secretion system export apparatus protein InvA	plus	VIRULENCE	VIRULENCE	NA	NA	EXACTP	685	685	100	100	685	WXW86397.1	type III secretion system export apparatus protein InvA	NA	NA
8	36_S80	36_S80_02271	gnl|Bactopia|36_S80_4	401627	402493	+	avrA	type III secretion system YopJ family effector AvrA	plus	VIRULENCE	VIRULENCE	NA	NA	BLASTP	288	302	95.36	98.61	288	AAL21745.1	type III secretion system YopJ family effector AvrA	NA	NA
9	36_S80	36_S80_02364	gnl|Bactopia|36_S80_4	491181	494837	-	iroC	salmochelin/enterobactin export ABC transporter IroC	plus	VIRULENCE	VIRULENCE	NA	NA	BLASTP	1218	1219	98.85	80.08	1210	AUH19662.1	salmochelin/enterobactin export ABC transporter IroC	NA	NA
10	36_S80	36_S80_02365	gnl|Bactopia|36_S80_4	494918	496033	-	iroB	salmochelin biosynthesis C-glycosyltransferase IroB	plus	VIRULENCE	VIRULENCE	NA	NA	BLASTP	371	371	99.46	86.72	369	EOW04219.1	salmochelin biosynthesis C-glycosyltransferase IroB	NA	NA
11	36_S80	36_S80_02937	gnl|Bactopia|36_S80_6	96544	98736	+	sinH	intimin-like inverse autotransporter SinH	plus	VIRULENCE	VIRULENCE	NA	NA	BLASTP	730	730	100	96.99	730	AAL21411.1	intimin-like inverse autotransporter SinH	NF033423.1	intimin-like inverse autotransporter SinH
12	36_S80	36_S80_03807	gnl|Bactopia|36_S80_9	63450	64352	+	fieF	CDF family cation-efflux transporter FieF	plus	STRESS	METAL	NA	NA	BLASTP	300	300	98.67	92.91	296	BAE77395.1	CDF family cation-efflux transporter FieF	NA	NA
13	37_S81	37_S81_00170	gnl|Bactopia|37_S81_1	185900	186148	+	asr	acid resistance repetitive basic protein Asr	plus	STRESS	ACID	NA	NA	HMM	82	102	100	57.84	102	BAA15331.2	acid resistance repetitive basic protein Asr	NF033636.1	acid resistance repetitive basic protein Asr
14	37_S81	37_S81_00410	gnl|Bactopia|37_S81_1	420257	421066	+	cdtB	cytolethal distending toxin S-CDT	plus	VIRULENCE	VIRULENCE	NA	NA	EXACTP	269	269	100	100	269	CAD02120.1	cytolethal distending toxin S-CDT	NA	NA
15	37_S81	37_S81_01216	gnl|Bactopia|37_S81_1	1246082	1246546	-	golS	Au(I) sensor transcriptional regulator GolS	plus	STRESS	METAL	GOLD	GOLD	EXACTP	154	154	100	100	154	AAL19308.1	Au(I) sensor transcriptional regulator GolS	NA	NA
16	37_S81	37_S81_01217	gnl|Bactopia|37_S81_1	1246558	1248846	-	golT	gold/copper-translocating P-type ATPase GolT	plus	STRESS	METAL	COPPER/GOLD	COPPER/GOLD	BLASTP	762	762	100	99.48	762	AAL19307.1	gold/copper-translocating P-type ATPase GolT	NA	NA
17	37_S81	37_S81_01218	gnl|Bactopia|37_S81_1	1249123	1250349	+	mdsA	multidrug efflux RND transporter periplasmic adaptor subunit MdsA	plus	AMR	AMR	EFFLUX	EFFLUX	BLASTP	408	408	100	98.53	408	AAL19306.1	multidrug efflux RND transporter periplasmic adaptor subunit MdsA	NA	NA
18	37_S81	37_S81_01219	gnl|Bactopia|37_S81_1	1250346	1253513	+	mdsB	multidrug efflux RND transporter permease subunit MdsB	plus	AMR	AMR	EFFLUX	EFFLUX	BLASTP	1055	1055	100	99.72	1055	AAL19305.1	multidrug efflux RND transporter permease subunit MdsB	NA	NA
19	37_S81	37_S81_01367	gnl|Bactopia|37_S81_2	67233	68348	+	iroB	salmochelin biosynthesis C-glycosyltransferase IroB	plus	VIRULENCE	VIRULENCE	NA	NA	BLASTP	371	371	99.46	86.72	369	EOW04219.1	salmochelin biosynthesis C-glycosyltransferase IroB	NA	NA
20	37_S81	37_S81_01368	gnl|Bactopia|37_S81_2	68429	72085	+	iroC	salmochelin/enterobactin export ABC transporter IroC	plus	VIRULENCE	VIRULENCE	NA	NA	BLASTP	1218	1219	98.85	80.35	1211	AUH19662.1	salmochelin/enterobactin export ABC transporter IroC	NA	NA
21	37_S81	37_S81_01463	gnl|Bactopia|37_S81_2	160784	161650	-	avrA	type III secretion system YopJ family effector AvrA	plus	VIRULENCE	VIRULENCE	NA	NA	BLASTP	288	302	95.36	98.96	288	AAL21745.1	type III secretion system YopJ family effector AvrA	NA	NA
22	37_S81	37_S81_01494	gnl|Bactopia|37_S81_2	189285	191342	-	invA	type III secretion system export apparatus protein InvA	plus	VIRULENCE	VIRULENCE	NA	NA	EXACTP	685	685	100	100	685	WXW86397.1	type III secretion system export apparatus protein InvA	NA	NA
23	37_S81	37_S81_03286	gnl|Bactopia|37_S81_5	96125	98317	+	sinH	intimin-like inverse autotransporter SinH	plus	VIRULENCE	VIRULENCE	NA	NA	BLASTP	730	730	100	96.71	730	AAL21411.1	intimin-like inverse autotransporter SinH	NF033423.1	intimin-like inverse autotransporter SinH
24	37_S81	37_S81_03957	gnl|Bactopia|37_S81_8	61523	62425	-	fieF	CDF family cation-efflux transporter FieF	plus	STRESS	METAL	NA	NA	BLASTP	300	300	98.67	92.91	296	BAE77395.1	CDF family cation-efflux transporter FieF	NA	NA
25	38_S82	38_S82_00789	gnl|Bactopia|38_S82_1	817282	817530	+	asr	acid resistance repetitive basic protein Asr	plus	STRESS	ACID	NA	NA	HMM	82	102	100	58.49	106	BAA15331.2	acid resistance repetitive basic protein Asr	NF033636.1	acid resistance repetitive basic protein Asr
26	38_S82	38_S82_01041	gnl|Bactopia|38_S82_1	1061142	1061951	+	cdtB	cytolethal distending toxin S-CDT	plus	VIRULENCE	VIRULENCE	NA	NA	EXACTP	269	269	100	100	269	CAD02120.1	cytolethal distending toxin S-CDT	NA	NA
27	38_S82	38_S82_01849	gnl|Bactopia|38_S82_1	1891913	1892377	-	golS	Au(I) sensor transcriptional regulator GolS	plus	STRESS	METAL	GOLD	GOLD	EXACTP	154	154	100	100	154	AAL19308.1	Au(I) sensor transcriptional regulator GolS	NA	NA
28	38_S82	38_S82_01850	gnl|Bactopia|38_S82_1	1892389	1894677	-	golT	gold/copper-translocating P-type ATPase GolT	plus	STRESS	METAL	COPPER/GOLD	COPPER/GOLD	BLASTP	762	762	100	99.61	762	AAL19307.1	gold/copper-translocating P-type ATPase GolT	NA	NA
29	38_S82	38_S82_01851	gnl|Bactopia|38_S82_1	1894954	1896180	+	mdsA	multidrug efflux RND transporter periplasmic adaptor subunit MdsA	plus	AMR	AMR	EFFLUX	EFFLUX	BLASTP	408	408	100	98.77	408	AAL19306.1	multidrug efflux RND transporter periplasmic adaptor subunit MdsA	NA	NA
30	38_S82	38_S82_01852	gnl|Bactopia|38_S82_1	1896177	1899344	+	mdsB	multidrug efflux RND transporter permease subunit MdsB	plus	AMR	AMR	EFFLUX	EFFLUX	BLASTP	1055	1055	100	99.62	1055	AAL19305.1	multidrug efflux RND transporter permease subunit MdsB	NA	NA
31	38_S82	38_S82_02456	gnl|Bactopia|38_S82_3	46763	47878	+	iroB	salmochelin biosynthesis C-glycosyltransferase IroB	plus	VIRULENCE	VIRULENCE	NA	NA	BLASTP	371	371	99.46	86.72	369	EOW04219.1	salmochelin biosynthesis C-glycosyltransferase IroB	NA	NA
32	38_S82	38_S82_02457	gnl|Bactopia|38_S82_3	47959	51615	+	iroC	salmochelin/enterobactin export ABC transporter IroC	plus	VIRULENCE	VIRULENCE	NA	NA	BLASTP	1218	1219	98.85	80	1210	AUH19662.1	salmochelin/enterobactin export ABC transporter IroC	NA	NA
33	38_S82	38_S82_02549	gnl|Bactopia|38_S82_3	140374	141240	-	avrA	type III secretion system YopJ family effector AvrA	plus	VIRULENCE	VIRULENCE	NA	NA	BLASTP	288	302	95.36	98.61	288	AAL21745.1	type III secretion system YopJ family effector AvrA	NA	NA
34	38_S82	38_S82_02580	gnl|Bactopia|38_S82_3	168867	170924	-	invA	type III secretion system export apparatus protein InvA	plus	VIRULENCE	VIRULENCE	NA	NA	EXACTP	685	685	100	100	685	WXW86397.1	type III secretion system export apparatus protein InvA	NA	NA
35	38_S82	38_S82_03004	gnl|Bactopia|38_S82_4	96512	98704	+	sinH	intimin-like inverse autotransporter SinH	plus	VIRULENCE	VIRULENCE	NA	NA	BLASTP	730	730	100	97.26	730	AAL21411.1	intimin-like inverse autotransporter SinH	NF033423.1	intimin-like inverse autotransporter SinH
36	38_S82	38_S82_03754	gnl|Bactopia|38_S82_7	68854	69756	-	fieF	CDF family cation-efflux transporter FieF	plus	STRESS	METAL	NA	NA	BLASTP	300	300	98.67	92.57	296	BAE77395.1	CDF family cation-efflux transporter FieF	NA	NA
37	39_S83	39_S83_00273	gnl|Bactopia|39_S83_1	287323	287574	+	asr	acid resistance repetitive basic protein Asr	plus	STRESS	ACID	NA	NA	HMM	83	102	100	56.6	106	BAA15331.2	acid resistance repetitive basic protein Asr	NF033636.1	acid resistance repetitive basic protein Asr
38	39_S83	39_S83_03843	gnl|Bactopia|39_S83_11	75673	76575	+	fieF	CDF family cation-efflux transporter FieF	plus	STRESS	METAL	NA	NA	BLASTP	300	300	98.67	92.91	296	BAE77395.1	CDF family cation-efflux transporter FieF	NA	NA
39	39_S83	39_S83_03979	gnl|Bactopia|39_S83_12	80070	81185	+	iroB	salmochelin biosynthesis C-glycosyltransferase IroB	plus	VIRULENCE	VIRULENCE	NA	NA	BLASTP	371	371	100	86.25	371	EOW04219.1	salmochelin biosynthesis C-glycosyltransferase IroB	NA	NA
40	39_S83	39_S83_03980	gnl|Bactopia|39_S83_12	81266	84922	+	iroC	salmochelin/enterobactin export ABC transporter IroC	plus	VIRULENCE	VIRULENCE	NA	NA	BLASTP	1218	1219	98.85	79.92	1210	AUH19662.1	salmochelin/enterobactin export ABC transporter IroC	NA	NA
41	39_S83	39_S83_01571	gnl|Bactopia|39_S83_3	39349	40215	-	avrA	type III secretion system YopJ family effector AvrA	plus	VIRULENCE	VIRULENCE	NA	NA	BLASTP	288	302	95.36	98.96	288	AAL21745.1	type III secretion system YopJ family effector AvrA	NA	NA
42	39_S83	39_S83_01602	gnl|Bactopia|39_S83_3	67860	69917	-	invA	type III secretion system export apparatus protein InvA	plus	VIRULENCE	VIRULENCE	NA	NA	EXACTP	685	685	100	100	685	WXW86397.1	type III secretion system export apparatus protein InvA	NA	NA
43	39_S83	39_S83_02414	gnl|Bactopia|39_S83_4	270428	270790	-	arsD	arsenite efflux transporter metallochaperone ArsD	plus	STRESS	METAL	ARSENIC	ARSENITE	HMM	120	120	99.17	57.5	120	AAA93060.1	arsenite efflux transporter metallochaperone ArsD	NF033727.1	arsenite efflux transporter metallochaperone ArsD
44	39_S83	39_S83_03024	gnl|Bactopia|39_S83_6	235953	236417	-	golS	Au(I) sensor transcriptional regulator GolS	plus	STRESS	METAL	GOLD	GOLD	EXACTP	154	154	100	100	154	AAL19308.1	Au(I) sensor transcriptional regulator GolS	NA	NA
45	39_S83	39_S83_03025	gnl|Bactopia|39_S83_6	236429	238717	-	golT	gold/copper-translocating P-type ATPase GolT	plus	STRESS	METAL	COPPER/GOLD	COPPER/GOLD	BLASTP	762	762	100	99.48	762	AAL19307.1	gold/copper-translocating P-type ATPase GolT	NA	NA
46	39_S83	39_S83_03026	gnl|Bactopia|39_S83_6	238994	240220	+	mdsA	multidrug efflux RND transporter periplasmic adaptor subunit MdsA	plus	AMR	AMR	EFFLUX	EFFLUX	BLASTP	408	408	100	99.02	408	AAL19306.1	multidrug efflux RND transporter periplasmic adaptor subunit MdsA	NA	NA
47	39_S83	39_S83_03027	gnl|Bactopia|39_S83_6	240217	243384	+	mdsB	multidrug efflux RND transporter permease subunit MdsB	plus	AMR	AMR	EFFLUX	EFFLUX	BLASTP	1055	1055	100	99.81	1055	AAL19305.1	multidrug efflux RND transporter permease subunit MdsB	NA	NA
48	39_S83	39_S83_03379	gnl|Bactopia|39_S83_8	97099	99291	+	sinH	intimin-like inverse autotransporter SinH	plus	VIRULENCE	VIRULENCE	NA	NA	BLASTP	730	730	100	98.77	730	AAL21411.1	intimin-like inverse autotransporter SinH	NF033423.1	intimin-like inverse autotransporter SinH
49	40_S84	40_S84_00170	gnl|Bactopia|40_S84_1	186142	186390	+	asr	acid resistance repetitive basic protein Asr	plus	STRESS	ACID	NA	NA	HMM	82	102	100	57.84	102	BAA15331.2	acid resistance repetitive basic protein Asr	NF033636.1	acid resistance repetitive basic protein Asr
50	40_S84	40_S84_00410	gnl|Bactopia|40_S84_1	420499	421308	+	cdtB	cytolethal distending toxin S-CDT	plus	VIRULENCE	VIRULENCE	NA	NA	EXACTP	269	269	100	100	269	CAD02120.1	cytolethal distending toxin S-CDT	NA	NA
51	40_S84	40_S84_04271	gnl|Bactopia|40_S84_15	16426	17328	-	fieF	CDF family cation-efflux transporter FieF	plus	STRESS	METAL	NA	NA	BLASTP	300	300	98.67	92.91	296	BAE77395.1	CDF family cation-efflux transporter FieF	NA	NA
52	40_S84	40_S84_00902	gnl|Bactopia|40_S84_2	57087	58202	+	iroB	salmochelin biosynthesis C-glycosyltransferase IroB	plus	VIRULENCE	VIRULENCE	NA	NA	BLASTP	371	371	99.46	86.72	369	EOW04219.1	salmochelin biosynthesis C-glycosyltransferase IroB	NA	NA
53	40_S84	40_S84_00903	gnl|Bactopia|40_S84_2	58283	61939	+	iroC	salmochelin/enterobactin export ABC transporter IroC	plus	VIRULENCE	VIRULENCE	NA	NA	BLASTP	1218	1219	98.85	80.35	1211	AUH19662.1	salmochelin/enterobactin export ABC transporter IroC	NA	NA
54	40_S84	40_S84_00998	gnl|Bactopia|40_S84_2	150638	151504	-	avrA	type III secretion system YopJ family effector AvrA	plus	VIRULENCE	VIRULENCE	NA	NA	BLASTP	288	302	95.36	98.96	288	AAL21745.1	type III secretion system YopJ family effector AvrA	NA	NA
55	40_S84	40_S84_01029	gnl|Bactopia|40_S84_2	179139	181196	-	invA	type III secretion system export apparatus protein InvA	plus	VIRULENCE	VIRULENCE	NA	NA	BLASTP	685	685	100	99.85	685	WXW86397.1	type III secretion system export apparatus protein InvA	NA	NA
56	40_S84	40_S84_03377	gnl|Bactopia|40_S84_6	289016	289480	-	golS	Au(I) sensor transcriptional regulator GolS	plus	STRESS	METAL	GOLD	GOLD	EXACTP	154	154	100	100	154	AAL19308.1	Au(I) sensor transcriptional regulator GolS	NA	NA
57	40_S84	40_S84_03378	gnl|Bactopia|40_S84_6	289492	291780	-	golT	gold/copper-translocating P-type ATPase GolT	plus	STRESS	METAL	COPPER/GOLD	COPPER/GOLD	BLASTP	762	762	100	99.48	762	AAL19307.1	gold/copper-translocating P-type ATPase GolT	NA	NA
58	40_S84	40_S84_03379	gnl|Bactopia|40_S84_6	292057	293283	+	mdsA	multidrug efflux RND transporter periplasmic adaptor subunit MdsA	plus	AMR	AMR	EFFLUX	EFFLUX	BLASTP	408	408	100	98.53	408	AAL19306.1	multidrug efflux RND transporter periplasmic adaptor subunit MdsA	NA	NA
59	40_S84	40_S84_03380	gnl|Bactopia|40_S84_6	293280	296447	+	mdsB	multidrug efflux RND transporter permease subunit MdsB	plus	AMR	AMR	EFFLUX	EFFLUX	BLASTP	1055	1055	100	99.72	1055	AAL19305.1	multidrug efflux RND transporter permease subunit MdsB	NA	NA
60	40_S84	40_S84_03557	gnl|Bactopia|40_S84_7	96125	98317	+	sinH	intimin-like inverse autotransporter SinH	plus	VIRULENCE	VIRULENCE	NA	NA	BLASTP	730	730	100	96.71	730	AAL21411.1	intimin-like inverse autotransporter SinH	NF033423.1	intimin-like inverse autotransporter SinH
61	41_S85	41_S85_00170	gnl|Bactopia|41_S85_1	186142	186390	+	asr	acid resistance repetitive basic protein Asr	plus	STRESS	ACID	NA	NA	HMM	82	102	100	57.84	102	BAA15331.2	acid resistance repetitive basic protein Asr	NF033636.1	acid resistance repetitive basic protein Asr
62	41_S85	41_S85_00410	gnl|Bactopia|41_S85_1	420313	421122	+	cdtB	cytolethal distending toxin S-CDT	plus	VIRULENCE	VIRULENCE	NA	NA	EXACTP	269	269	100	100	269	CAD02120.1	cytolethal distending toxin S-CDT	NA	NA
63	41_S85	41_S85_01207	gnl|Bactopia|41_S85_1	1249360	1249824	-	golS	Au(I) sensor transcriptional regulator GolS	plus	STRESS	METAL	GOLD	GOLD	EXACTP	154	154	100	100	154	AAL19308.1	Au(I) sensor transcriptional regulator GolS	NA	NA
64	41_S85	41_S85_01208	gnl|Bactopia|41_S85_1	1249836	1252124	-	golT	gold/copper-translocating P-type ATPase GolT	plus	STRESS	METAL	COPPER/GOLD	COPPER/GOLD	BLASTP	762	762	100	99.48	762	AAL19307.1	gold/copper-translocating P-type ATPase GolT	NA	NA
65	41_S85	41_S85_01209	gnl|Bactopia|41_S85_1	1252401	1253627	+	mdsA	multidrug efflux RND transporter periplasmic adaptor subunit MdsA	plus	AMR	AMR	EFFLUX	EFFLUX	BLASTP	408	408	100	98.53	408	AAL19306.1	multidrug efflux RND transporter periplasmic adaptor subunit MdsA	NA	NA
66	41_S85	41_S85_01210	gnl|Bactopia|41_S85_1	1253624	1256791	+	mdsB	multidrug efflux RND transporter permease subunit MdsB	plus	AMR	AMR	EFFLUX	EFFLUX	BLASTP	1055	1055	100	99.72	1055	AAL19305.1	multidrug efflux RND transporter permease subunit MdsB	NA	NA
67	41_S85	41_S85_04277	gnl|Bactopia|41_S85_14	16426	17328	-	fieF	CDF family cation-efflux transporter FieF	plus	STRESS	METAL	NA	NA	BLASTP	300	300	98.67	92.91	296	BAE77395.1	CDF family cation-efflux transporter FieF	NA	NA
68	41_S85	41_S85_01351	gnl|Bactopia|41_S85_2	57084	58199	+	iroB	salmochelin biosynthesis C-glycosyltransferase IroB	plus	VIRULENCE	VIRULENCE	NA	NA	BLASTP	371	371	99.46	86.72	369	EOW04219.1	salmochelin biosynthesis C-glycosyltransferase IroB	NA	NA
69	41_S85	41_S85_01352	gnl|Bactopia|41_S85_2	58280	61936	+	iroC	salmochelin/enterobactin export ABC transporter IroC	plus	VIRULENCE	VIRULENCE	NA	NA	BLASTP	1218	1219	98.85	80.35	1211	AUH19662.1	salmochelin/enterobactin export ABC transporter IroC	NA	NA
70	41_S85	41_S85_01447	gnl|Bactopia|41_S85_2	150635	151501	-	avrA	type III secretion system YopJ family effector AvrA	plus	VIRULENCE	VIRULENCE	NA	NA	BLASTP	288	302	95.36	98.96	288	AAL21745.1	type III secretion system YopJ family effector AvrA	NA	NA
71	41_S85	41_S85_01478	gnl|Bactopia|41_S85_2	179136	181193	-	invA	type III secretion system export apparatus protein InvA	plus	VIRULENCE	VIRULENCE	NA	NA	BLASTP	685	685	100	99.85	685	WXW86397.1	type III secretion system export apparatus protein InvA	NA	NA
72	41_S85	41_S85_03273	gnl|Bactopia|41_S85_5	96070	98262	+	sinH	intimin-like inverse autotransporter SinH	plus	VIRULENCE	VIRULENCE	NA	NA	BLASTP	730	730	100	96.71	730	AAL21411.1	intimin-like inverse autotransporter SinH	NF033423.1	intimin-like inverse autotransporter SinH
73	42_S86	42_S86_00448	gnl|Bactopia|42_S86_1	472309	472773	-	golS	Au(I) sensor transcriptional regulator GolS	plus	STRESS	METAL	GOLD	GOLD	EXACTP	154	154	100	100	154	AAL19308.1	Au(I) sensor transcriptional regulator GolS	NA	NA
74	42_S86	42_S86_00449	gnl|Bactopia|42_S86_1	472785	475073	-	golT	gold/copper-translocating P-type ATPase GolT	plus	STRESS	METAL	COPPER/GOLD	COPPER/GOLD	BLASTP	762	762	100	99.74	762	AAL19307.1	gold/copper-translocating P-type ATPase GolT	NA	NA
75	42_S86	42_S86_00450	gnl|Bactopia|42_S86_1	475350	476576	+	mdsA	multidrug efflux RND transporter periplasmic adaptor subunit MdsA	plus	AMR	AMR	EFFLUX	EFFLUX	BLASTP	408	408	100	98.77	408	AAL19306.1	multidrug efflux RND transporter periplasmic adaptor subunit MdsA	NA	NA
76	42_S86	42_S86_00451	gnl|Bactopia|42_S86_1	476573	479740	+	mdsB	multidrug efflux RND transporter permease subunit MdsB	plus	AMR	AMR	EFFLUX	EFFLUX	BLASTP	1055	1055	100	99.81	1055	AAL19305.1	multidrug efflux RND transporter permease subunit MdsB	NA	NA
77	42_S86	42_S86_03750	gnl|Bactopia|42_S86_10	139668	140366	+	lpfB	long polar fimbrial chaperone LpfB	plus	VIRULENCE	VIRULENCE	NA	NA	BLASTP	232	232	100	99.57	232	WXV87835.1	long polar fimbrial chaperone LpfB	NA	NA
78	42_S86	42_S86_03841	gnl|Bactopia|42_S86_11	76950	77852	+	fieF	CDF family cation-efflux transporter FieF	plus	STRESS	METAL	NA	NA	BLASTP	300	300	98.67	92.91	296	BAE77395.1	CDF family cation-efflux transporter FieF	NA	NA
79	42_S86	42_S86_00651	gnl|Bactopia|42_S86_2	828	1943	+	iroB	salmochelin biosynthesis C-glycosyltransferase IroB	plus	VIRULENCE	VIRULENCE	NA	NA	BLASTP	371	371	100	86.79	371	EOW04219.1	salmochelin biosynthesis C-glycosyltransferase IroB	NA	NA
80	42_S86	42_S86_00652	gnl|Bactopia|42_S86_2	2024	5680	+	iroC	salmochelin/enterobactin export ABC transporter IroC	plus	VIRULENCE	VIRULENCE	NA	NA	BLASTP	1218	1219	98.85	80.25	1210	AUH19662.1	salmochelin/enterobactin export ABC transporter IroC	NA	NA
81	42_S86	42_S86_00746	gnl|Bactopia|42_S86_2	94303	95169	-	avrA	type III secretion system YopJ family effector AvrA	plus	VIRULENCE	VIRULENCE	NA	NA	BLASTP	288	302	95.36	98.61	288	AAL21745.1	type III secretion system YopJ family effector AvrA	NA	NA
82	42_S86	42_S86_00777	gnl|Bactopia|42_S86_2	122815	124872	-	invA	type III secretion system export apparatus protein InvA	plus	VIRULENCE	VIRULENCE	NA	NA	EXACTP	685	685	100	100	685	WXW86397.1	type III secretion system export apparatus protein InvA	NA	NA
83	42_S86	42_S86_04472	gnl|Bactopia|42_S86_21	11421	11672	+	asr	acid resistance repetitive basic protein Asr	plus	STRESS	ACID	NA	NA	HMM	83	102	100	56.6	106	BAA15331.2	acid resistance repetitive basic protein Asr	NF033636.1	acid resistance repetitive basic protein Asr
84	42_S86	42_S86_01511	gnl|Bactopia|42_S86_3	267933	268295	-	arsD	arsenite efflux transporter metallochaperone ArsD	plus	STRESS	METAL	ARSENIC	ARSENITE	HMM	120	120	99.17	57.5	120	AAA93060.1	arsenite efflux transporter metallochaperone ArsD	NF033727.1	arsenite efflux transporter metallochaperone ArsD
85	42_S86	42_S86_01650	gnl|Bactopia|42_S86_3	412135	413142	+	sseK2	type III secretion system effector arginine glycosyltransferase SseK2	plus	VIRULENCE	VIRULENCE	NA	NA	BLASTP	335	348	96.26	98.21	335	AAL21040.1	type III secretion system effector arginine glycosyltransferase SseK2	NA	NA
86	42_S86	42_S86_02828	gnl|Bactopia|42_S86_6	228003	230195	-	sinH	intimin-like inverse autotransporter SinH	plus	VIRULENCE	VIRULENCE	NA	NA	BLASTP	730	730	100	98.9	730	AAL21411.1	intimin-like inverse autotransporter SinH	NF033423.1	intimin-like inverse autotransporter SinH
87	43_S87	43_S87_00451	gnl|Bactopia|43_S87_1	453733	454542	-	cdtB	cytolethal distending toxin S-CDT	plus	VIRULENCE	VIRULENCE	NA	NA	EXACTP	269	269	100	100	269	CAD02120.1	cytolethal distending toxin S-CDT	NA	NA
88	43_S87	43_S87_00693	gnl|Bactopia|43_S87_1	688814	689062	-	asr	acid resistance repetitive basic protein Asr	plus	STRESS	ACID	NA	NA	HMM	82	102	100	57.84	102	BAA15331.2	acid resistance repetitive basic protein Asr	NF033636.1	acid resistance repetitive basic protein Asr
89	43_S87	43_S87_03854	gnl|Bactopia|43_S87_10	69221	70123	-	fieF	CDF family cation-efflux transporter FieF	plus	STRESS	METAL	NA	NA	BLASTP	300	300	98.67	92.57	296	BAE77395.1	CDF family cation-efflux transporter FieF	NA	NA
90	43_S87	43_S87_01511	gnl|Bactopia|43_S87_2	69265	70380	+	iroB	salmochelin biosynthesis C-glycosyltransferase IroB	plus	VIRULENCE	VIRULENCE	NA	NA	BLASTP	371	371	100	86.25	371	EOW04219.1	salmochelin biosynthesis C-glycosyltransferase IroB	NA	NA
91	43_S87	43_S87_01512	gnl|Bactopia|43_S87_2	70461	74117	+	iroC	salmochelin/enterobactin export ABC transporter IroC	plus	VIRULENCE	VIRULENCE	NA	NA	BLASTP	1218	1219	98.85	80.25	1210	AUH19662.1	salmochelin/enterobactin export ABC transporter IroC	NA	NA
92	43_S87	43_S87_01604	gnl|Bactopia|43_S87_2	162727	163593	-	avrA	type III secretion system YopJ family effector AvrA	plus	VIRULENCE	VIRULENCE	NA	NA	BLASTP	288	302	95.36	97.92	288	AAL21745.1	type III secretion system YopJ family effector AvrA	NA	NA
93	43_S87	43_S87_01635	gnl|Bactopia|43_S87_2	191228	193285	-	invA	type III secretion system export apparatus protein InvA	plus	VIRULENCE	VIRULENCE	NA	NA	EXACTP	685	685	100	100	685	WXW86397.1	type III secretion system export apparatus protein InvA	NA	NA
94	43_S87	43_S87_02829	gnl|Bactopia|43_S87_5	96083	98275	+	sinH	intimin-like inverse autotransporter SinH	plus	VIRULENCE	VIRULENCE	NA	NA	BLASTP	730	730	100	96.99	730	AAL21411.1	intimin-like inverse autotransporter SinH	NF033423.1	intimin-like inverse autotransporter SinH
95	43_S87	43_S87_03215	gnl|Bactopia|43_S87_6	139957	140421	-	golS	Au(I) sensor transcriptional regulator GolS	plus	STRESS	METAL	GOLD	GOLD	EXACTP	154	154	100	100	154	AAL19308.1	Au(I) sensor transcriptional regulator GolS	NA	NA
96	43_S87	43_S87_03216	gnl|Bactopia|43_S87_6	140433	142721	-	golT	gold/copper-translocating P-type ATPase GolT	plus	STRESS	METAL	COPPER/GOLD	COPPER/GOLD	BLASTP	762	762	100	99.21	762	AAL19307.1	gold/copper-translocating P-type ATPase GolT	NA	NA
97	43_S87	43_S87_03217	gnl|Bactopia|43_S87_6	142998	144224	+	mdsA	multidrug efflux RND transporter periplasmic adaptor subunit MdsA	plus	AMR	AMR	EFFLUX	EFFLUX	BLASTP	408	408	100	98.04	408	AAL19306.1	multidrug efflux RND transporter periplasmic adaptor subunit MdsA	NA	NA
98	43_S87	43_S87_03218	gnl|Bactopia|43_S87_6	144221	147388	+	mdsB	multidrug efflux RND transporter permease subunit MdsB	plus	AMR	AMR	EFFLUX	EFFLUX	BLASTP	1055	1055	100	99.72	1055	AAL19305.1	multidrug efflux RND transporter permease subunit MdsB	NA	NA
99	44_S88	44_S88_00114	gnl|Bactopia|44_S88_1	110979	111788	-	cdtB	cytolethal distending toxin S-CDT	plus	VIRULENCE	VIRULENCE	NA	NA	EXACTP	269	269	100	100	269	CAD02120.1	cytolethal distending toxin S-CDT	NA	NA
100	44_S88	44_S88_00355	gnl|Bactopia|44_S88_1	346103	346351	-	asr	acid resistance repetitive basic protein Asr	plus	STRESS	ACID	NA	NA	HMM	82	102	100	57.84	102	BAA15331.2	acid resistance repetitive basic protein Asr	NF033636.1	acid resistance repetitive basic protein Asr
101	44_S88	44_S88_03723	gnl|Bactopia|44_S88_11	25434	26336	-	fieF	CDF family cation-efflux transporter FieF	plus	STRESS	METAL	NA	NA	BLASTP	300	300	98.67	92.57	296	BAE77395.1	CDF family cation-efflux transporter FieF	NA	NA
102	44_S88	44_S88_01438	gnl|Bactopia|44_S88_2	390337	390759	-	fosA7.6	fosfomycin resistance glutathione transferase FosA7.6	core	AMR	AMR	FOSFOMYCIN	FOSFOMYCIN	ALLELEP	140	140	100	100	140	WP_061377147.1	fosfomycin resistance glutathione transferase FosA7.6	NF032892.0	FosA7 family fosfomycin resistance glutathione transferase
103	44_S88	44_S88_02121	gnl|Bactopia|44_S88_3	419621	420085	-	golS	Au(I) sensor transcriptional regulator GolS	plus	STRESS	METAL	GOLD	GOLD	EXACTP	154	154	100	100	154	AAL19308.1	Au(I) sensor transcriptional regulator GolS	NA	NA
104	44_S88	44_S88_02122	gnl|Bactopia|44_S88_3	420097	422385	-	golT	gold/copper-translocating P-type ATPase GolT	plus	STRESS	METAL	COPPER/GOLD	COPPER/GOLD	BLASTP	762	762	100	99.21	762	AAL19307.1	gold/copper-translocating P-type ATPase GolT	NA	NA
105	44_S88	44_S88_02123	gnl|Bactopia|44_S88_3	422662	423888	+	mdsA	multidrug efflux RND transporter periplasmic adaptor subunit MdsA	plus	AMR	AMR	EFFLUX	EFFLUX	BLASTP	408	408	100	97.79	408	AAL19306.1	multidrug efflux RND transporter periplasmic adaptor subunit MdsA	NA	NA
106	44_S88	44_S88_02124	gnl|Bactopia|44_S88_3	423885	427052	+	mdsB	multidrug efflux RND transporter permease subunit MdsB	plus	AMR	AMR	EFFLUX	EFFLUX	BLASTP	1055	1055	100	99.72	1055	AAL19305.1	multidrug efflux RND transporter permease subunit MdsB	NA	NA
107	44_S88	44_S88_02264	gnl|Bactopia|44_S88_4	39350	40216	-	avrA	type III secretion system YopJ family effector AvrA	plus	VIRULENCE	VIRULENCE	NA	NA	BLASTP	288	302	95.36	99.31	288	AAL21745.1	type III secretion system YopJ family effector AvrA	NA	NA
108	44_S88	44_S88_02295	gnl|Bactopia|44_S88_4	67853	69910	-	invA	type III secretion system export apparatus protein InvA	plus	VIRULENCE	VIRULENCE	NA	NA	EXACTP	685	685	100	100	685	WXW86397.1	type III secretion system export apparatus protein InvA	NA	NA
109	44_S88	44_S88_02759	gnl|Bactopia|44_S88_5	96381	98573	+	sinH	intimin-like inverse autotransporter SinH	plus	VIRULENCE	VIRULENCE	NA	NA	BLASTP	730	730	100	97.12	730	AAL21411.1	intimin-like inverse autotransporter SinH	NF033423.1	intimin-like inverse autotransporter SinH
110	44_S88	44_S88_03544	gnl|Bactopia|44_S88_9	57859	58974	+	iroB	salmochelin biosynthesis C-glycosyltransferase IroB	plus	VIRULENCE	VIRULENCE	NA	NA	BLASTP	371	371	100	86.52	371	EOW04219.1	salmochelin biosynthesis C-glycosyltransferase IroB	NA	NA
111	44_S88	44_S88_03545	gnl|Bactopia|44_S88_9	59055	62711	+	iroC	salmochelin/enterobactin export ABC transporter IroC	plus	VIRULENCE	VIRULENCE	NA	NA	BLASTP	1218	1219	98.85	79.83	1210	AUH19662.1	salmochelin/enterobactin export ABC transporter IroC	NA	NA
112	45_S89	45_S89_00022	gnl|Bactopia|45_S89_1	11091	11525	+	aac(6) aminoglycoside 6-N-acetyltransferase	core	AMR	AMR	AMINOGLYCOSIDE	AMINOGLYCOSIDE	HMM	144	144	100	55.56	144	WP_063840277.1	aminoglycoside 6-N-acetyltransferase NF043067.1 aminoglycoside 6-N-acetyltransferase
113	45_S89	45_S89_00626	gnl|Bactopia|45_S89_1	599121	599807	-	vanR	VanR-ABDEGLN family response regulator transcription factor	core	AMR	AMR	GLYCOPEPTIDE	VANCOMYCIN	HMM	228	232	98.71	71.62	229	WP_011461303.1	VanR-ABDEGLN family response regulator transcription factor	NF033117.2	VanR-ABDEGLN family response regulator transcription factor
114	45_S89	45_S89_04106	gnl|Bactopia|45_S89_13	66511	67272	+	ant(4)-I ANT(4)-I family aminoglycoside nucleotidyltransferase	core	AMR	AMR	AMINOGLYCOSIDE	KANAMYCIN/TOBRAMYCIN	HMM	253	253	100	51.38	253	WP_063840461.1	ANT(4)-I family aminoglycoside nucleotidyltransferase NF033061.1 ANT(4)-I family aminoglycoside nucleotidyltransferase
115	45_S89	45_S89_01677	gnl|Bactopia|45_S89_3	173230	173880	+	catA	type A chloramphenicol O-acetyltransferase	core	AMR	AMR	PHENICOL	CHLORAMPHENICOL	HMM	216	216	100	66.67	216	WP_001010387.1	type A chloramphenicol O-acetyltransferase	NF000491.1	type A chloramphenicol O-acetyltransferase
116	45_S89	45_S89_02662	gnl|Bactopia|45_S89_6	97971	99452	+	lsa	Lsa family ABC-F type ribosomal protection protein	core	AMR	AMR	LINCOSAMIDE/STREPTOGRAMIN	LINCOSAMIDE/STREPTOGRAMIN	HMM	493	492	99.59	81.43	490	WP_011133547.1	Lsa family ABC-F type ribosomal protection protein	NF000167.2	Lsa family ABC-F type ribosomal protection protein
117	45_S89	45_S89_02935	gnl|Bactopia|45_S89_7	65521	66969	+	msr	Msr family ABC-F type ribosomal protection protein	core	AMR	AMR	MACROLIDE	MACROLIDE	HMM	482	485	99.18	74.22	481	WP_101035417.1	Msr family ABC-F type ribosomal protection protein	NF000168.2	Msr family ABC-F type ribosomal protection protein
118	45_S89	45_S89_03030	gnl|Bactopia|45_S89_7	148337	148762	+	fosM	FosM family fosfomycin resistance protein	core	AMR	AMR	FOSFOMYCIN	FOSFOMYCIN	HMM	141	140	100	76.43	140	WP_102272729.1	FosM family fosfomycin resistance protein	NF038306.1	FosM family fosfomycin resistance protein
119	46_S90	46_S90_00273	gnl|Bactopia|46_S90_1	268865	269674	-	cdtB	cytolethal distending toxin S-CDT	plus	VIRULENCE	VIRULENCE	NA	NA	BLASTP	269	269	100	99.63	269	CAD02120.1	cytolethal distending toxin S-CDT	NA	NA
120	46_S90	46_S90_00516	gnl|Bactopia|46_S90_1	504111	504359	-	asr	acid resistance repetitive basic protein Asr	plus	STRESS	ACID	NA	NA	HMM	82	102	100	57.84	102	BAA15331.2	acid resistance repetitive basic protein Asr	NF033636.1	acid resistance repetitive basic protein Asr
121	46_S90	46_S90_03641	gnl|Bactopia|46_S90_10	49101	52757	-	iroC	salmochelin/enterobactin export ABC transporter IroC	plus	VIRULENCE	VIRULENCE	NA	NA	BLASTP	1218	1219	98.85	80.08	1210	AUH19662.1	salmochelin/enterobactin export ABC transporter IroC	NA	NA
122	46_S90	46_S90_03642	gnl|Bactopia|46_S90_10	52838	53953	-	iroB	salmochelin biosynthesis C-glycosyltransferase IroB	plus	VIRULENCE	VIRULENCE	NA	NA	BLASTP	371	371	99.46	86.72	369	EOW04219.1	salmochelin biosynthesis C-glycosyltransferase IroB	NA	NA
123	46_S90	46_S90_03739	gnl|Bactopia|46_S90_11	33884	34786	-	fieF	CDF family cation-efflux transporter FieF	plus	STRESS	METAL	NA	NA	BLASTP	300	300	98.67	92.91	296	BAE77395.1	CDF family cation-efflux transporter FieF	NA	NA
124	46_S90	46_S90_01213	gnl|Bactopia|46_S90_2	556887	557351	-	golS	Au(I) sensor transcriptional regulator GolS	plus	STRESS	METAL	GOLD	GOLD	EXACTP	154	154	100	100	154	AAL19308.1	Au(I) sensor transcriptional regulator GolS	NA	NA
125	46_S90	46_S90_01214	gnl|Bactopia|46_S90_2	557363	559651	-	golT	gold/copper-translocating P-type ATPase GolT	plus	STRESS	METAL	COPPER/GOLD	COPPER/GOLD	BLASTP	762	762	100	99.61	762	AAL19307.1	gold/copper-translocating P-type ATPase GolT	NA	NA
126	46_S90	46_S90_01215	gnl|Bactopia|46_S90_2	559928	561154	+	mdsA	multidrug efflux RND transporter periplasmic adaptor subunit MdsA	plus	AMR	AMR	EFFLUX	EFFLUX	BLASTP	408	408	100	99.02	408	AAL19306.1	multidrug efflux RND transporter periplasmic adaptor subunit MdsA	NA	NA
127	46_S90	46_S90_01216	gnl|Bactopia|46_S90_2	561151	564318	+	mdsB	multidrug efflux RND transporter permease subunit MdsB	plus	AMR	AMR	EFFLUX	EFFLUX	BLASTP	1055	1055	100	99.81	1055	AAL19305.1	multidrug efflux RND transporter permease subunit MdsB	NA	NA
128	46_S90	46_S90_01688	gnl|Bactopia|46_S90_3	389671	391728	+	invA	type III secretion system export apparatus protein InvA	plus	VIRULENCE	VIRULENCE	NA	NA	EXACTP	685	685	100	100	685	WXW86397.1	type III secretion system export apparatus protein InvA	NA	NA
129	46_S90	46_S90_01719	gnl|Bactopia|46_S90_3	419355	420221	+	avrA	type III secretion system YopJ family effector AvrA	plus	VIRULENCE	VIRULENCE	NA	NA	BLASTP	288	302	95.36	98.61	288	AAL21745.1	type III secretion system YopJ family effector AvrA	NA	NA
130	46_S90	46_S90_02616	gnl|Bactopia|46_S90_6	96544	98736	+	sinH	intimin-like inverse autotransporter SinH	plus	VIRULENCE	VIRULENCE	NA	NA	BLASTP	730	730	100	96.99	730	AAL21411.1	intimin-like inverse autotransporter SinH	NF033423.1	intimin-like inverse autotransporter SinH
131	47_S91	47_S91_03279	gnl|Bactopia|47_S91_10	40371	41378	-	sseK2	type III secretion system effector arginine glycosyltransferase SseK2	plus	VIRULENCE	VIRULENCE	NA	NA	BLASTP	335	348	96.26	98.81	335	AAL21040.1	type III secretion system effector arginine glycosyltransferase SseK2	NA	NA
132	47_S91	47_S91_03414	gnl|Bactopia|47_S91_10	185237	185599	+	arsD	arsenite efflux transporter metallochaperone ArsD	plus	STRESS	METAL	ARSENIC	ARSENITE	HMM	120	120	99.17	57.5	120	AAA93060.1	arsenite efflux transporter metallochaperone ArsD	NF033727.1	arsenite efflux transporter metallochaperone ArsD
133	47_S91	47_S91_03492	gnl|Bactopia|47_S91_11	54666	56114	+	msr	Msr family ABC-F type ribosomal protection protein	core	AMR	AMR	MACROLIDE	MACROLIDE	HMM	482	485	99.18	74.01	481	WP_101035417.1	Msr family ABC-F type ribosomal protection protein	NF000168.2	Msr family ABC-F type ribosomal protection protein
134	47_S91	47_S91_03610	gnl|Bactopia|47_S91_11	157224	157649	+	fosM	FosM family fosfomycin resistance protein	core	AMR	AMR	FOSFOMYCIN	FOSFOMYCIN	HMM	141	140	100	75.71	140	WP_102272729.1	FosM family fosfomycin resistance protein	NF038306.1	FosM family fosfomycin resistance protein
135	47_S91	47_S91_03729	gnl|Bactopia|47_S91_12	79144	79794	+	catA	type A chloramphenicol O-acetyltransferase	core	AMR	AMR	PHENICOL	CHLORAMPHENICOL	HMM	216	216	100	66.67	216	WP_001010387.1	type A chloramphenicol O-acetyltransferase	NF000491.1	type A chloramphenicol O-acetyltransferase
136	47_S91	47_S91_03814	gnl|Bactopia|47_S91_12	164408	165889	+	lsa	Lsa family ABC-F type ribosomal protection protein	core	AMR	AMR	LINCOSAMIDE/STREPTOGRAMIN	LINCOSAMIDE/STREPTOGRAMIN	HMM	493	492	99.59	81.22	490	WP_011133547.1	Lsa family ABC-F type ribosomal protection protein	NF000167.2	Lsa family ABC-F type ribosomal protection protein
137	47_S91	47_S91_04593	gnl|Bactopia|47_S91_17	70147	71049	+	fieF	CDF family cation-efflux transporter FieF	plus	STRESS	METAL	NA	NA	BLASTP	300	300	98.67	92.91	296	BAE77395.1	CDF family cation-efflux transporter FieF	NA	NA
138	47_S91	47_S91_01002	gnl|Bactopia|47_S91_2	282443	282691	-	asr	acid resistance repetitive basic protein Asr	plus	STRESS	ACID	NA	NA	HMM	82	102	100	58.49	106	BAA15331.2	acid resistance repetitive basic protein Asr	NF033636.1	acid resistance repetitive basic protein Asr
139	47_S91	47_S91_05477	gnl|Bactopia|47_S91_24	97129	99321	+	sinH	intimin-like inverse autotransporter SinH	plus	VIRULENCE	VIRULENCE	NA	NA	BLASTP	730	730	100	99.18	730	AAL21411.1	intimin-like inverse autotransporter SinH	NF033423.1	intimin-like inverse autotransporter SinH
140	47_S91	47_S91_05631	gnl|Bactopia|47_S91_26	39348	40214	-	avrA	type III secretion system YopJ family effector AvrA	plus	VIRULENCE	VIRULENCE	NA	NA	BLASTP	288	302	95.36	98.96	288	AAL21745.1	type III secretion system YopJ family effector AvrA	NA	NA
141	47_S91	47_S91_05662	gnl|Bactopia|47_S91_26	67858	69915	-	invA	type III secretion system export apparatus protein InvA	plus	VIRULENCE	VIRULENCE	NA	NA	EXACTP	685	685	100	100	685	WXW86397.1	type III secretion system export apparatus protein InvA	NA	NA
142	47_S91	47_S91_05741	gnl|Bactopia|47_S91_27	51953	53068	+	iroB	salmochelin biosynthesis C-glycosyltransferase IroB	plus	VIRULENCE	VIRULENCE	NA	NA	BLASTP	371	371	100	85.71	371	EOW04219.1	salmochelin biosynthesis C-glycosyltransferase IroB	NA	NA
143	47_S91	47_S91_05742	gnl|Bactopia|47_S91_27	53149	56805	+	iroC	salmochelin/enterobactin export ABC transporter IroC	plus	VIRULENCE	VIRULENCE	NA	NA	BLASTP	1218	1219	98.85	80.25	1210	AUH19662.1	salmochelin/enterobactin export ABC transporter IroC	NA	NA
144	47_S91	47_S91_01668	gnl|Bactopia|47_S91_3	405250	405714	-	golS	Au(I) sensor transcriptional regulator GolS	plus	STRESS	METAL	GOLD	GOLD	EXACTP	154	154	100	100	154	AAL19308.1	Au(I) sensor transcriptional regulator GolS	NA	NA
145	47_S91	47_S91_01669	gnl|Bactopia|47_S91_3	405726	408014	-	golT	gold/copper-translocating P-type ATPase GolT	plus	STRESS	METAL	COPPER/GOLD	COPPER/GOLD	BLASTP	762	762	100	99.74	762	AAL19307.1	gold/copper-translocating P-type ATPase GolT	NA	NA
146	47_S91	47_S91_01670	gnl|Bactopia|47_S91_3	408290	409516	+	mdsA	multidrug efflux RND transporter periplasmic adaptor subunit MdsA	plus	AMR	AMR	EFFLUX	EFFLUX	BLASTP	408	408	100	98.53	408	AAL19306.1	multidrug efflux RND transporter periplasmic adaptor subunit MdsA	NA	NA
147	47_S91	47_S91_01671	gnl|Bactopia|47_S91_3	409513	412680	+	mdsB	multidrug efflux RND transporter permease subunit MdsB	plus	AMR	AMR	EFFLUX	EFFLUX	BLASTP	1055	1055	100	99.53	1055	AAL19305.1	multidrug efflux RND transporter permease subunit MdsB	NA	NA
148	47_S91	47_S91_07451	gnl|Bactopia|47_S91_48	5237	5671	-	aac(6) aminoglycoside 6-N-acetyltransferase	core	AMR	AMR	AMINOGLYCOSIDE	AMINOGLYCOSIDE	HMM	144	144	100	54.86	144	WP_063840277.1	aminoglycoside 6-N-acetyltransferase NF043067.1 aminoglycoside 6-N-acetyltransferase
149	47_S91	47_S91_02519	gnl|Bactopia|47_S91_6	171938	172624	+	vanR	VanR-ABDEGLN family response regulator transcription factor	core	AMR	AMR	GLYCOPEPTIDE	VANCOMYCIN	HMM	228	232	98.71	71.62	229	WP_011461303.1	VanR-ABDEGLN family response regulator transcription factor	NF033117.2	VanR-ABDEGLN family response regulator transcription factor
150	47_S91	47_S91_03236	gnl|Bactopia|47_S91_9	208797	209495	+	lpfB	long polar fimbrial chaperone LpfB	plus	VIRULENCE	VIRULENCE	NA	NA	BLASTP	232	232	100	99.57	232	WXV87835.1	long polar fimbrial chaperone LpfB	NA	NA
151	48_S92	48_S92_00171	gnl|Bactopia|48_S92_1	186519	186767	+	asr	acid resistance repetitive basic protein Asr	plus	STRESS	ACID	NA	NA	HMM	82	102	100	57.84	102	BAA15331.2	acid resistance repetitive basic protein Asr	NF033636.1	acid resistance repetitive basic protein Asr
152	48_S92	48_S92_00411	gnl|Bactopia|48_S92_1	420875	421684	+	cdtB	cytolethal distending toxin S-CDT	plus	VIRULENCE	VIRULENCE	NA	NA	EXACTP	269	269	100	100	269	CAD02120.1	cytolethal distending toxin S-CDT	NA	NA
153	48_S92	48_S92_01272	gnl|Bactopia|48_S92_1	1285598	1286062	-	golS	Au(I) sensor transcriptional regulator GolS	plus	STRESS	METAL	GOLD	GOLD	EXACTP	154	154	100	100	154	AAL19308.1	Au(I) sensor transcriptional regulator GolS	NA	NA
154	48_S92	48_S92_01273	gnl|Bactopia|48_S92_1	1286074	1288362	-	golT	gold/copper-translocating P-type ATPase GolT	plus	STRESS	METAL	COPPER/GOLD	COPPER/GOLD	BLASTP	762	762	100	99.48	762	AAL19307.1	gold/copper-translocating P-type ATPase GolT	NA	NA
155	48_S92	48_S92_01274	gnl|Bactopia|48_S92_1	1288639	1289865	+	mdsA	multidrug efflux RND transporter periplasmic adaptor subunit MdsA	plus	AMR	AMR	EFFLUX	EFFLUX	BLASTP	408	408	100	98.53	408	AAL19306.1	multidrug efflux RND transporter periplasmic adaptor subunit MdsA	NA	NA
156	48_S92	48_S92_01275	gnl|Bactopia|48_S92_1	1289862	1293029	+	mdsB	multidrug efflux RND transporter permease subunit MdsB	plus	AMR	AMR	EFFLUX	EFFLUX	BLASTP	1055	1055	100	99.72	1055	AAL19305.1	multidrug efflux RND transporter permease subunit MdsB	NA	NA
157	48_S92	48_S92_01416	gnl|Bactopia|48_S92_2	57067	58182	+	iroB	salmochelin biosynthesis C-glycosyltransferase IroB	plus	VIRULENCE	VIRULENCE	NA	NA	BLASTP	371	371	99.46	86.72	369	EOW04219.1	salmochelin biosynthesis C-glycosyltransferase IroB	NA	NA
158	48_S92	48_S92_01417	gnl|Bactopia|48_S92_2	58263	61919	+	iroC	salmochelin/enterobactin export ABC transporter IroC	plus	VIRULENCE	VIRULENCE	NA	NA	BLASTP	1218	1219	98.85	80.35	1211	AUH19662.1	salmochelin/enterobactin export ABC transporter IroC	NA	NA
159	48_S92	48_S92_01512	gnl|Bactopia|48_S92_2	150618	151484	-	avrA	type III secretion system YopJ family effector AvrA	plus	VIRULENCE	VIRULENCE	NA	NA	BLASTP	288	302	95.36	98.96	288	AAL21745.1	type III secretion system YopJ family effector AvrA	NA	NA
160	48_S92	48_S92_01543	gnl|Bactopia|48_S92_2	179119	181176	-	invA	type III secretion system export apparatus protein InvA	plus	VIRULENCE	VIRULENCE	NA	NA	EXACTP	685	685	100	100	685	WXW86397.1	type III secretion system export apparatus protein InvA	NA	NA
161	48_S92	48_S92_03377	gnl|Bactopia|48_S92_5	96070	98262	+	sinH	intimin-like inverse autotransporter SinH	plus	VIRULENCE	VIRULENCE	NA	NA	BLASTP	730	730	100	96.71	730	AAL21411.1	intimin-like inverse autotransporter SinH	NF033423.1	intimin-like inverse autotransporter SinH
162	48_S92	48_S92_04047	gnl|Bactopia|48_S92_9	61523	62425	-	fieF	CDF family cation-efflux transporter FieF	plus	STRESS	METAL	NA	NA	BLASTP	300	300	98.67	92.91	296	BAE77395.1	CDF family cation-efflux transporter FieF	NA	NA
163	49_S93	49_S93_03767	gnl|Bactopia|49_S93_11	70147	71049	+	fieF	CDF family cation-efflux transporter FieF	plus	STRESS	METAL	NA	NA	BLASTP	300	300	98.67	92.91	296	BAE77395.1	CDF family cation-efflux transporter FieF	NA	NA
164	49_S93	49_S93_03918	gnl|Bactopia|49_S93_12	97278	99470	+	sinH	intimin-like inverse autotransporter SinH	plus	VIRULENCE	VIRULENCE	NA	NA	BLASTP	730	730	100	99.18	730	AAL21411.1	intimin-like inverse autotransporter SinH	NF033423.1	intimin-like inverse autotransporter SinH
165	49_S93	49_S93_01073	gnl|Bactopia|49_S93_2	343248	343496	-	asr	acid resistance repetitive basic protein Asr	plus	STRESS	ACID	NA	NA	HMM	82	102	100	58.49	106	BAA15331.2	acid resistance repetitive basic protein Asr	NF033636.1	acid resistance repetitive basic protein Asr
166	49_S93	49_S93_01818	gnl|Bactopia|49_S93_3	478440	478904	-	golS	Au(I) sensor transcriptional regulator GolS	plus	STRESS	METAL	GOLD	GOLD	EXACTP	154	154	100	100	154	AAL19308.1	Au(I) sensor transcriptional regulator GolS	NA	NA
167	49_S93	49_S93_01819	gnl|Bactopia|49_S93_3	478916	481204	-	golT	gold/copper-translocating P-type ATPase GolT	plus	STRESS	METAL	COPPER/GOLD	COPPER/GOLD	BLASTP	762	762	100	99.74	762	AAL19307.1	gold/copper-translocating P-type ATPase GolT	NA	NA
168	49_S93	49_S93_01820	gnl|Bactopia|49_S93_3	481480	482706	+	mdsA	multidrug efflux RND transporter periplasmic adaptor subunit MdsA	plus	AMR	AMR	EFFLUX	EFFLUX	BLASTP	408	408	100	98.53	408	AAL19306.1	multidrug efflux RND transporter periplasmic adaptor subunit MdsA	NA	NA
169	49_S93	49_S93_01821	gnl|Bactopia|49_S93_3	482703	485870	+	mdsB	multidrug efflux RND transporter permease subunit MdsB	plus	AMR	AMR	EFFLUX	EFFLUX	BLASTP	1055	1055	100	99.53	1055	AAL19305.1	multidrug efflux RND transporter permease subunit MdsB	NA	NA
170	49_S93	49_S93_01983	gnl|Bactopia|49_S93_4	197003	197701	-	lpfB	long polar fimbrial chaperone LpfB	plus	VIRULENCE	VIRULENCE	NA	NA	BLASTP	232	232	100	99.57	232	WXV87835.1	long polar fimbrial chaperone LpfB	NA	NA
171	49_S93	49_S93_02589	gnl|Bactopia|49_S93_6	51943	53058	+	iroB	salmochelin biosynthesis C-glycosyltransferase IroB	plus	VIRULENCE	VIRULENCE	NA	NA	BLASTP	371	371	100	85.71	371	EOW04219.1	salmochelin biosynthesis C-glycosyltransferase IroB	NA	NA
172	49_S93	49_S93_02590	gnl|Bactopia|49_S93_6	53139	56795	+	iroC	salmochelin/enterobactin export ABC transporter IroC	plus	VIRULENCE	VIRULENCE	NA	NA	BLASTP	1218	1219	98.85	80.25	1210	AUH19662.1	salmochelin/enterobactin export ABC transporter IroC	NA	NA
173	49_S93	49_S93_02684	gnl|Bactopia|49_S93_6	145520	146386	-	avrA	type III secretion system YopJ family effector AvrA	plus	VIRULENCE	VIRULENCE	NA	NA	BLASTP	288	302	95.36	98.96	288	AAL21745.1	type III secretion system YopJ family effector AvrA	NA	NA
174	49_S93	49_S93_02715	gnl|Bactopia|49_S93_6	174030	176087	-	invA	type III secretion system export apparatus protein InvA	plus	VIRULENCE	VIRULENCE	NA	NA	EXACTP	685	685	100	100	685	WXW86397.1	type III secretion system export apparatus protein InvA	NA	NA
175	49_S93	49_S93_02914	gnl|Bactopia|49_S93_7	101320	102327	-	sseK2	type III secretion system effector arginine glycosyltransferase SseK2	plus	VIRULENCE	VIRULENCE	NA	NA	BLASTP	335	348	96.26	98.81	335	AAL21040.1	type III secretion system effector arginine glycosyltransferase SseK2	NA	NA
176	49_S93	49_S93_03051	gnl|Bactopia|49_S93_7	246186	246548	+	arsD	arsenite efflux transporter metallochaperone ArsD	plus	STRESS	METAL	ARSENIC	ARSENITE	HMM	120	120	99.17	57.5	120	AAA93060.1	arsenite efflux transporter metallochaperone ArsD	NF033727.1	arsenite efflux transporter metallochaperone ArsD
177	54_S98	54_S98_00444	gnl|Bactopia|54_S98_1	453528	454337	-	cdtB	cytolethal distending toxin S-CDT	plus	VIRULENCE	VIRULENCE	NA	NA	EXACTP	269	269	100	100	269	CAD02120.1	cytolethal distending toxin S-CDT	NA	NA
178	54_S98	54_S98_00686	gnl|Bactopia|54_S98_1	688516	688764	-	asr	acid resistance repetitive basic protein Asr	plus	STRESS	ACID	NA	NA	HMM	82	102	100	57.84	102	BAA15331.2	acid resistance repetitive basic protein Asr	NF033636.1	acid resistance repetitive basic protein Asr
179	54_S98	54_S98_01894	gnl|Bactopia|54_S98_2	464474	466531	+	invA	type III secretion system export apparatus protein InvA	plus	VIRULENCE	VIRULENCE	NA	NA	EXACTP	685	685	100	100	685	WXW86397.1	type III secretion system export apparatus protein InvA	NA	NA
180	54_S98	54_S98_01925	gnl|Bactopia|54_S98_2	494166	495032	+	avrA	type III secretion system YopJ family effector AvrA	plus	VIRULENCE	VIRULENCE	NA	NA	BLASTP	288	302	95.36	97.92	288	AAL21745.1	type III secretion system YopJ family effector AvrA	NA	NA
181	54_S98	54_S98_02018	gnl|Bactopia|54_S98_2	583780	587436	-	iroC	salmochelin/enterobactin export ABC transporter IroC	plus	VIRULENCE	VIRULENCE	NA	NA	BLASTP	1218	1219	98.85	80.25	1210	AUH19662.1	salmochelin/enterobactin export ABC transporter IroC	NA	NA
182	54_S98	54_S98_02019	gnl|Bactopia|54_S98_2	587517	588632	-	iroB	salmochelin biosynthesis C-glycosyltransferase IroB	plus	VIRULENCE	VIRULENCE	NA	NA	BLASTP	371	371	100	86.25	371	EOW04219.1	salmochelin biosynthesis C-glycosyltransferase IroB	NA	NA
183	54_S98	54_S98_02361	gnl|Bactopia|54_S98_3	295299	295763	-	golS	Au(I) sensor transcriptional regulator GolS	plus	STRESS	METAL	GOLD	GOLD	EXACTP	154	154	100	100	154	AAL19308.1	Au(I) sensor transcriptional regulator GolS	NA	NA
184	54_S98	54_S98_02362	gnl|Bactopia|54_S98_3	295775	298063	-	golT	gold/copper-translocating P-type ATPase GolT	plus	STRESS	METAL	COPPER/GOLD	COPPER/GOLD	BLASTP	762	762	100	99.21	762	AAL19307.1	gold/copper-translocating P-type ATPase GolT	NA	NA
185	54_S98	54_S98_02363	gnl|Bactopia|54_S98_3	298340	299566	+	mdsA	multidrug efflux RND transporter periplasmic adaptor subunit MdsA	plus	AMR	AMR	EFFLUX	EFFLUX	BLASTP	408	408	100	98.28	408	AAL19306.1	multidrug efflux RND transporter periplasmic adaptor subunit MdsA	NA	NA
186	54_S98	54_S98_02364	gnl|Bactopia|54_S98_3	299563	302730	+	mdsB	multidrug efflux RND transporter permease subunit MdsB	plus	AMR	AMR	EFFLUX	EFFLUX	BLASTP	1055	1055	100	99.72	1055	AAL19305.1	multidrug efflux RND transporter permease subunit MdsB	NA	NA
187	54_S98	54_S98_02922	gnl|Bactopia|54_S98_5	96083	98275	+	sinH	intimin-like inverse autotransporter SinH	plus	VIRULENCE	VIRULENCE	NA	NA	BLASTP	730	730	100	96.99	730	AAL21411.1	intimin-like inverse autotransporter SinH	NF033423.1	intimin-like inverse autotransporter SinH
188	54_S98	54_S98_03895	gnl|Bactopia|54_S98_9	69236	70138	-	fieF	CDF family cation-efflux transporter FieF	plus	STRESS	METAL	NA	NA	BLASTP	300	300	98.67	92.57	296	BAE77395.1	CDF family cation-efflux transporter FieF	NA	NA
189	55_S99	55_S99_00763	gnl|Bactopia|55_S99_1	789206	789454	+	asr	acid resistance repetitive basic protein Asr	plus	STRESS	ACID	NA	NA	HMM	82	102	100	57.84	102	BAA15331.2	acid resistance repetitive basic protein Asr	NF033636.1	acid resistance repetitive basic protein Asr
190	55_S99	55_S99_03979	gnl|Bactopia|55_S99_13	69111	70013	-	fieF	CDF family cation-efflux transporter FieF	plus	STRESS	METAL	NA	NA	BLASTP	300	300	98.67	92.57	296	BAE77395.1	CDF family cation-efflux transporter FieF	NA	NA
191	55_S99	55_S99_00847	gnl|Bactopia|55_S99_2	69265	70380	+	iroB	salmochelin biosynthesis C-glycosyltransferase IroB	plus	VIRULENCE	VIRULENCE	NA	NA	BLASTP	371	371	100	86.25	371	EOW04219.1	salmochelin biosynthesis C-glycosyltransferase IroB	NA	NA
192	55_S99	55_S99_00848	gnl|Bactopia|55_S99_2	70461	74117	+	iroC	salmochelin/enterobactin export ABC transporter IroC	plus	VIRULENCE	VIRULENCE	NA	NA	BLASTP	1218	1219	98.85	80.25	1210	AUH19662.1	salmochelin/enterobactin export ABC transporter IroC	NA	NA
193	55_S99	55_S99_00941	gnl|Bactopia|55_S99_2	162865	163731	-	avrA	type III secretion system YopJ family effector AvrA	plus	VIRULENCE	VIRULENCE	NA	NA	BLASTP	288	302	95.36	97.92	288	AAL21745.1	type III secretion system YopJ family effector AvrA	NA	NA
194	55_S99	55_S99_00972	gnl|Bactopia|55_S99_2	191366	193423	-	invA	type III secretion system export apparatus protein InvA	plus	VIRULENCE	VIRULENCE	NA	NA	EXACTP	685	685	100	100	685	WXW86397.1	type III secretion system export apparatus protein InvA	NA	NA
195	55_S99	55_S99_02168	gnl|Bactopia|55_S99_5	96083	98275	+	sinH	intimin-like inverse autotransporter SinH	plus	VIRULENCE	VIRULENCE	NA	NA	BLASTP	730	730	100	96.99	730	AAL21411.1	intimin-like inverse autotransporter SinH	NF033423.1	intimin-like inverse autotransporter SinH
196	55_S99	55_S99_02541	gnl|Bactopia|55_S99_6	111395	112204	-	cdtB	cytolethal distending toxin S-CDT	plus	VIRULENCE	VIRULENCE	NA	NA	EXACTP	269	269	100	100	269	CAD02120.1	cytolethal distending toxin S-CDT	NA	NA
197	55_S99	55_S99_02883	gnl|Bactopia|55_S99_7	139952	140416	-	golS	Au(I) sensor transcriptional regulator GolS	plus	STRESS	METAL	GOLD	GOLD	EXACTP	154	154	100	100	154	AAL19308.1	Au(I) sensor transcriptional regulator GolS	NA	NA
198	55_S99	55_S99_02884	gnl|Bactopia|55_S99_7	140428	142716	-	golT	gold/copper-translocating P-type ATPase GolT	plus	STRESS	METAL	COPPER/GOLD	COPPER/GOLD	BLASTP	762	762	100	99.21	762	AAL19307.1	gold/copper-translocating P-type ATPase GolT	NA	NA
199	55_S99	55_S99_02885	gnl|Bactopia|55_S99_7	142993	144219	+	mdsA	multidrug efflux RND transporter periplasmic adaptor subunit MdsA	plus	AMR	AMR	EFFLUX	EFFLUX	BLASTP	408	408	100	98.04	408	AAL19306.1	multidrug efflux RND transporter periplasmic adaptor subunit MdsA	NA	NA
200	55_S99	55_S99_02886	gnl|Bactopia|55_S99_7	144216	147383	+	mdsB	multidrug efflux RND transporter permease subunit MdsB	plus	AMR	AMR	EFFLUX	EFFLUX	BLASTP	1055	1055	100	99.72	1055	AAL19305.1	multidrug efflux RND transporter permease subunit MdsB	NA	NA
201	56_S100	56_S100_00174	gnl|Bactopia|56_S100_1	187686	187934	+	asr	acid resistance repetitive basic protein Asr	plus	STRESS	ACID	NA	NA	HMM	82	102	100	57.84	102	BAA15331.2	acid resistance repetitive basic protein Asr	NF033636.1	acid resistance repetitive basic protein Asr
202	56_S100	56_S100_00486	gnl|Bactopia|56_S100_1	469031	469840	+	cdtB	cytolethal distending toxin S-CDT	plus	VIRULENCE	VIRULENCE	NA	NA	EXACTP	269	269	100	100	269	CAD02120.1	cytolethal distending toxin S-CDT	NA	NA
203	56_S100	56_S100_03208	gnl|Bactopia|56_S100_10	46647	47762	+	iroB	salmochelin biosynthesis C-glycosyltransferase IroB	plus	VIRULENCE	VIRULENCE	NA	NA	BLASTP	371	371	99.46	86.72	369	EOW04219.1	salmochelin biosynthesis C-glycosyltransferase IroB	NA	NA
204	56_S100	56_S100_03209	gnl|Bactopia|56_S100_10	47843	51499	+	iroC	salmochelin/enterobactin export ABC transporter IroC	plus	VIRULENCE	VIRULENCE	NA	NA	BLASTP	1218	1219	98.85	80.17	1210	AUH19662.1	salmochelin/enterobactin export ABC transporter IroC	NA	NA
205	56_S100	56_S100_03302	gnl|Bactopia|56_S100_10	140299	141165	-	avrA	type III secretion system YopJ family effector AvrA	plus	VIRULENCE	VIRULENCE	NA	NA	BLASTP	288	302	95.36	97.92	288	AAL21745.1	type III secretion system YopJ family effector AvrA	NA	NA
206	56_S100	56_S100_03333	gnl|Bactopia|56_S100_10	168802	170859	-	invA	type III secretion system export apparatus protein InvA	plus	VIRULENCE	VIRULENCE	NA	NA	EXACTP	685	685	100	100	685	WXW86397.1	type III secretion system export apparatus protein InvA	NA	NA
207	56_S100	56_S100_04017	gnl|Bactopia|56_S100_15	69308	70210	-	fieF	CDF family cation-efflux transporter FieF	plus	STRESS	METAL	NA	NA	BLASTP	300	300	98.67	92.57	296	BAE77395.1	CDF family cation-efflux transporter FieF	NA	NA
208	56_S100	56_S100_01266	gnl|Bactopia|56_S100_2	540494	540958	-	golS	Au(I) sensor transcriptional regulator GolS	plus	STRESS	METAL	GOLD	GOLD	EXACTP	154	154	100	100	154	AAL19308.1	Au(I) sensor transcriptional regulator GolS	NA	NA
209	56_S100	56_S100_01267	gnl|Bactopia|56_S100_2	540970	543258	-	golT	gold/copper-translocating P-type ATPase GolT	plus	STRESS	METAL	COPPER/GOLD	COPPER/GOLD	BLASTP	762	762	100	99.21	762	AAL19307.1	gold/copper-translocating P-type ATPase GolT	NA	NA
210	56_S100	56_S100_01268	gnl|Bactopia|56_S100_2	543535	544761	+	mdsA	multidrug efflux RND transporter periplasmic adaptor subunit MdsA	plus	AMR	AMR	EFFLUX	EFFLUX	BLASTP	408	408	100	98.28	408	AAL19306.1	multidrug efflux RND transporter periplasmic adaptor subunit MdsA	NA	NA
211	56_S100	56_S100_01269	gnl|Bactopia|56_S100_2	544758	547925	+	mdsB	multidrug efflux RND transporter permease subunit MdsB	plus	AMR	AMR	EFFLUX	EFFLUX	BLASTP	1055	1055	100	99.62	1055	AAL19305.1	multidrug efflux RND transporter permease subunit MdsB	NA	NA
212	56_S100	56_S100_02325	gnl|Bactopia|56_S100_5	96341	98533	+	sinH	intimin-like inverse autotransporter SinH	plus	VIRULENCE	VIRULENCE	NA	NA	BLASTP	730	730	100	96.85	730	AAL21411.1	intimin-like inverse autotransporter SinH	NF033423.1	intimin-like inverse autotransporter SinH
213	57_S101	57_S101_00100	gnl|Bactopia|57_S101_1	100923	104090	-	mdsB	multidrug efflux RND transporter permease subunit MdsB	plus	AMR	AMR	EFFLUX	EFFLUX	BLASTP	1055	1055	100	99.53	1055	AAL19305.1	multidrug efflux RND transporter permease subunit MdsB	NA	NA
214	57_S101	57_S101_00101	gnl|Bactopia|57_S101_1	104087	105313	-	mdsA	multidrug efflux RND transporter periplasmic adaptor subunit MdsA	plus	AMR	AMR	EFFLUX	EFFLUX	BLASTP	408	408	100	98.28	408	AAL19306.1	multidrug efflux RND transporter periplasmic adaptor subunit MdsA	NA	NA
215	57_S101	57_S101_00102	gnl|Bactopia|57_S101_1	105590	107878	+	golT	gold/copper-translocating P-type ATPase GolT	plus	STRESS	METAL	COPPER/GOLD	COPPER/GOLD	BLASTP	762	762	100	99.87	762	AAL19307.1	gold/copper-translocating P-type ATPase GolT	NA	NA
216	57_S101	57_S101_00103	gnl|Bactopia|57_S101_1	107890	108354	+	golS	Au(I) sensor transcriptional regulator GolS	plus	STRESS	METAL	GOLD	GOLD	EXACTP	154	154	100	100	154	AAL19308.1	Au(I) sensor transcriptional regulator GolS	NA	NA
217	57_S101	57_S101_01103	gnl|Bactopia|57_S101_1	1153680	1153931	-	asr	acid resistance repetitive basic protein Asr	plus	STRESS	ACID	NA	NA	HMM	83	102	100	56.6	106	BAA15331.2	acid resistance repetitive basic protein Asr	NF033636.1	acid resistance repetitive basic protein Asr
218	57_S101	57_S101_01634	gnl|Bactopia|57_S101_1	1700962	1701324	-	arsD	arsenite efflux transporter metallochaperone ArsD	plus	STRESS	METAL	ARSENIC	ARSENITE	HMM	120	120	99.17	57.5	120	AAA93060.1	arsenite efflux transporter metallochaperone ArsD	NF033727.1	arsenite efflux transporter metallochaperone ArsD
219	57_S101	57_S101_01778	gnl|Bactopia|57_S101_1	1852529	1853536	+	sseK2	type III secretion system effector arginine glycosyltransferase SseK2	plus	VIRULENCE	VIRULENCE	NA	NA	BLASTP	335	348	96.26	98.51	335	AAL21040.1	type III secretion system effector arginine glycosyltransferase SseK2	NA	NA
220	57_S101	57_S101_03994	gnl|Bactopia|57_S101_10	46836	47951	+	iroB	salmochelin biosynthesis C-glycosyltransferase IroB	plus	VIRULENCE	VIRULENCE	NA	NA	BLASTP	371	371	100	86.79	371	EOW04219.1	salmochelin biosynthesis C-glycosyltransferase IroB	NA	NA
221	57_S101	57_S101_03995	gnl|Bactopia|57_S101_10	48032	51688	+	iroC	salmochelin/enterobactin export ABC transporter IroC	plus	VIRULENCE	VIRULENCE	NA	NA	BLASTP	1218	1219	98.85	80.08	1210	AUH19662.1	salmochelin/enterobactin export ABC transporter IroC	NA	NA
222	57_S101	57_S101_04367	gnl|Bactopia|57_S101_17	85	900	-	sul2	sulfonamide-resistant dihydropteroate synthase Sul2	core	AMR	AMR	SULFONAMIDE	SULFONAMIDE	EXACTP	271	271	100	100	271	WP_001043260.1	sulfonamide-resistant dihydropteroate synthase Sul2	NF000295.1	sulfonamide-resistant dihydropteroate synthase Sul2
223	57_S101	57_S101_04371	gnl|Bactopia|57_S101_17	4218	5417	-	tet(A)	tetracycline efflux MFS transporter Tet(A)	core	AMR	AMR	TETRACYCLINE	TETRACYCLINE	EXACTP	399	399	100	100	399	WP_000804063.1	tetracycline efflux MFS transporter Tet(A)	NF012193.0	tetracycline efflux MFS transporter Tet(A)
224	57_S101	57_S101_04374	gnl|Bactopia|57_S101_17	6834	7670	-	aph(6)-Id	aminoglycoside O-phosphotransferase APH(6)-Id	core	AMR	AMR	AMINOGLYCOSIDE	STREPTOMYCIN	EXACTP	278	278	100	100	278	WP_000480968.1	aminoglycoside O-phosphotransferase APH(6)-Id	NF012171.0	APH(6)-I family aminoglycoside O-phosphotransferase
225	57_S101	57_S101_04375	gnl|Bactopia|57_S101_17	8020	8502	-	dfrA14	trimethoprim-resistant dihydrofolate reductase DfrA14	core	AMR	AMR	TRIMETHOPRIM	TRIMETHOPRIM	BLASTP	160	157	100	100	157	WP_021529707.1	trimethoprim-resistant dihydrofolate reductase DfrA14	NF000330.1	trimethoprim-resistant dihydrofolate reductase DfrA
226	57_S101	NA	gnl|Bactopia|57_S101_17	8514	9017	-	aph(3)-Ib	aminoglycoside O-phosphotransferase APH(3)-Ib	core	AMR	AMR	AMINOGLYCOSIDE	STREPTOMYCIN	PARTIAL_CONTIG_ENDX	168	267	62.92	98.81	168	WP_001082319.1	aminoglycoside O-phosphotransferase APH(3)-Ib	NA	NA
227	57_S101	57_S101_02064	gnl|Bactopia|57_S101_2	227267	227965	-	lpfB	long polar fimbrial chaperone LpfB	plus	VIRULENCE	VIRULENCE	NA	NA	BLASTP	232	232	100	99.57	232	WXV87835.1	long polar fimbrial chaperone LpfB	NA	NA
228	57_S101	NA	gnl|Bactopia|57_S101_20	2178	2819	+	qnrB19	quinolone resistance pentapeptide repeat protein QnrB19	core	AMR	AMR	QUINOLONE	QUINOLONE	ALLELEX	214	214	100	100	214	WP_012954666.1	quinolone resistance pentapeptide repeat protein QnrB19	NF000420.1	QnrB family quinolone resistance pentapeptide repeat protein
229	57_S101	57_S101_02613	gnl|Bactopia|57_S101_3	396019	396441	-	fosA7.4	fosfomycin resistance glutathione transferase FosA7.4	core	AMR	AMR	FOSFOMYCIN	FOSFOMYCIN	ALLELEP	140	140	100	100	140	WP_023216493.1	fosfomycin resistance glutathione transferase FosA7.4	NF032892.0	FosA7 family fosfomycin resistance glutathione transferase
230	57_S101	57_S101_03262	gnl|Bactopia|57_S101_6	39348	40214	-	avrA	type III secretion system YopJ family effector AvrA	plus	VIRULENCE	VIRULENCE	NA	NA	BLASTP	288	302	95.36	98.96	288	AAL21745.1	type III secretion system YopJ family effector AvrA	NA	NA
231	57_S101	57_S101_03293	gnl|Bactopia|57_S101_6	67850	69907	-	invA	type III secretion system export apparatus protein InvA	plus	VIRULENCE	VIRULENCE	NA	NA	EXACTP	685	685	100	100	685	WXW86397.1	type III secretion system export apparatus protein InvA	NA	NA
232	57_S101	57_S101_03804	gnl|Bactopia|57_S101_8	69339	70241	+	fieF	CDF family cation-efflux transporter FieF	plus	STRESS	METAL	NA	NA	BLASTP	300	300	98.67	92.91	296	BAE77395.1	CDF family cation-efflux transporter FieF	NA	NA
233	57_S101	57_S101_03954	gnl|Bactopia|57_S101_9	97126	99318	+	sinH	intimin-like inverse autotransporter SinH	plus	VIRULENCE	VIRULENCE	NA	NA	BLASTP	730	730	100	99.32	730	AAL21411.1	intimin-like inverse autotransporter SinH	NF033423.1	intimin-like inverse autotransporter SinH
234	58_S102	58_S102_03705	gnl|Bactopia|58_S102_11	69378	70280	+	fieF	CDF family cation-efflux transporter FieF	plus	STRESS	METAL	NA	NA	BLASTP	300	300	98.67	92.91	296	BAE77395.1	CDF family cation-efflux transporter FieF	NA	NA
235	58_S102	58_S102_03908	gnl|Bactopia|58_S102_13	39348	40214	-	avrA	type III secretion system YopJ family effector AvrA	plus	VIRULENCE	VIRULENCE	NA	NA	BLASTP	288	302	95.36	99.31	288	AAL21745.1	type III secretion system YopJ family effector AvrA	NA	NA
236	58_S102	58_S102_03939	gnl|Bactopia|58_S102_13	67860	69917	-	invA	type III secretion system export apparatus protein InvA	plus	VIRULENCE	VIRULENCE	NA	NA	BLASTP	685	685	100	99.85	685	WXW86397.1	type III secretion system export apparatus protein InvA	NA	NA
237	58_S102	58_S102_04188	gnl|Bactopia|58_S102_16	28917	30032	+	iroB	salmochelin biosynthesis C-glycosyltransferase IroB	plus	VIRULENCE	VIRULENCE	NA	NA	BLASTP	371	371	100	86.52	371	EOW04219.1	salmochelin biosynthesis C-glycosyltransferase IroB	NA	NA
238	58_S102	58_S102_04189	gnl|Bactopia|58_S102_16	30113	33769	+	iroC	salmochelin/enterobactin export ABC transporter IroC	plus	VIRULENCE	VIRULENCE	NA	NA	BLASTP	1218	1219	98.85	80.08	1210	AUH19662.1	salmochelin/enterobactin export ABC transporter IroC	NA	NA
239	58_S102	58_S102_00960	gnl|Bactopia|58_S102_2	264234	264482	-	asr	acid resistance repetitive basic protein Asr	plus	STRESS	ACID	NA	NA	HMM	82	102	100	58.49	106	BAA15331.2	acid resistance repetitive basic protein Asr	NF033636.1	acid resistance repetitive basic protein Asr
240	58_S102	58_S102_01304	gnl|Bactopia|58_S102_3	181715	182413	+	lpfB	long polar fimbrial chaperone LpfB	plus	VIRULENCE	VIRULENCE	NA	NA	BLASTP	232	232	100	99.57	232	WXV87835.1	long polar fimbrial chaperone LpfB	NA	NA
241	58_S102	58_S102_01585	gnl|Bactopia|58_S102_4	97562	99754	+	sinH	intimin-like inverse autotransporter SinH	plus	VIRULENCE	VIRULENCE	NA	NA	BLASTP	730	730	100	98.77	730	AAL21411.1	intimin-like inverse autotransporter SinH	NF033423.1	intimin-like inverse autotransporter SinH
242	58_S102	58_S102_01945	gnl|Bactopia|58_S102_5	101535	102542	-	sseK2	type III secretion system effector arginine glycosyltransferase SseK2	plus	VIRULENCE	VIRULENCE	NA	NA	BLASTP	335	348	96.26	98.21	335	AAL21040.1	type III secretion system effector arginine glycosyltransferase SseK2	NA	NA
243	58_S102	58_S102_02074	gnl|Bactopia|58_S102_5	242574	242936	+	arsD	arsenite efflux transporter metallochaperone ArsD	plus	STRESS	METAL	ARSENIC	ARSENITE	HMM	120	120	99.17	57.5	120	AAA93060.1	arsenite efflux transporter metallochaperone ArsD	NF033727.1	arsenite efflux transporter metallochaperone ArsD
244	58_S102	58_S102_03123	gnl|Bactopia|58_S102_8	217877	218341	-	golS	Au(I) sensor transcriptional regulator GolS	plus	STRESS	METAL	GOLD	GOLD	EXACTP	154	154	100	100	154	AAL19308.1	Au(I) sensor transcriptional regulator GolS	NA	NA
245	58_S102	58_S102_03124	gnl|Bactopia|58_S102_8	218353	220641	-	golT	gold/copper-translocating P-type ATPase GolT	plus	STRESS	METAL	COPPER/GOLD	COPPER/GOLD	BLASTP	762	762	100	99.61	762	AAL19307.1	gold/copper-translocating P-type ATPase GolT	NA	NA
246	58_S102	58_S102_03125	gnl|Bactopia|58_S102_8	220918	222144	+	mdsA	multidrug efflux RND transporter periplasmic adaptor subunit MdsA	plus	AMR	AMR	EFFLUX	EFFLUX	BLASTP	408	408	100	98.77	408	AAL19306.1	multidrug efflux RND transporter periplasmic adaptor subunit MdsA	NA	NA
247	58_S102	58_S102_03126	gnl|Bactopia|58_S102_8	222141	225308	+	mdsB	multidrug efflux RND transporter permease subunit MdsB	plus	AMR	AMR	EFFLUX	EFFLUX	BLASTP	1055	1055	100	99.72	1055	AAL19305.1	multidrug efflux RND transporter permease subunit MdsB	NA	NA
248	59_S103	59_S103_00030	gnl|Bactopia|59_S103_1	33602	33850	-	asr	acid resistance repetitive basic protein Asr	plus	STRESS	ACID	NA	NA	HMM	82	102	100	58.49	106	BAA15331.2	acid resistance repetitive basic protein Asr	NF033636.1	acid resistance repetitive basic protein Asr
249	59_S103	59_S103_03938	gnl|Bactopia|59_S103_10	76026	76928	+	fieF	CDF family cation-efflux transporter FieF	plus	STRESS	METAL	NA	NA	BLASTP	300	300	98.67	92.91	296	BAE77395.1	CDF family cation-efflux transporter FieF	NA	NA
250	59_S103	59_S103_01642	gnl|Bactopia|59_S103_3	209602	210411	+	cdtB	cytolethal distending toxin S-CDT	plus	VIRULENCE	VIRULENCE	NA	NA	EXACTP	269	269	100	100	269	CAD02120.1	cytolethal distending toxin S-CDT	NA	NA
251	59_S103	59_S103_02508	gnl|Bactopia|59_S103_4	405756	406220	-	golS	Au(I) sensor transcriptional regulator GolS	plus	STRESS	METAL	GOLD	GOLD	EXACTP	154	154	100	100	154	AAL19308.1	Au(I) sensor transcriptional regulator GolS	NA	NA
252	59_S103	59_S103_02509	gnl|Bactopia|59_S103_4	406232	408520	-	golT	gold/copper-translocating P-type ATPase GolT	plus	STRESS	METAL	COPPER/GOLD	COPPER/GOLD	BLASTP	762	762	100	99.21	762	AAL19307.1	gold/copper-translocating P-type ATPase GolT	NA	NA
253	59_S103	59_S103_02510	gnl|Bactopia|59_S103_4	408797	410023	+	mdsA	multidrug efflux RND transporter periplasmic adaptor subunit MdsA	plus	AMR	AMR	EFFLUX	EFFLUX	BLASTP	408	408	100	98.53	408	AAL19306.1	multidrug efflux RND transporter periplasmic adaptor subunit MdsA	NA	NA
254	59_S103	59_S103_02511	gnl|Bactopia|59_S103_4	410020	413187	+	mdsB	multidrug efflux RND transporter permease subunit MdsB	plus	AMR	AMR	EFFLUX	EFFLUX	BLASTP	1055	1055	100	99.53	1055	AAL19305.1	multidrug efflux RND transporter permease subunit MdsB	NA	NA
255	59_S103	59_S103_03051	gnl|Bactopia|59_S103_6	96966	98459	+	sinH	intimin-like inverse autotransporter SinH	plus	VIRULENCE	VIRULENCE	NA	NA	INTERNAL_STOP	497	730	68.08	98.59	497	AAL21411.1	intimin-like inverse autotransporter SinH	NF033423.1	intimin-like inverse autotransporter SinH
256	59_S103	59_S103_03304	gnl|Bactopia|59_S103_7	615	1730	+	iroB	salmochelin biosynthesis C-glycosyltransferase IroB	plus	VIRULENCE	VIRULENCE	NA	NA	BLASTP	371	371	100	86.52	371	EOW04219.1	salmochelin biosynthesis C-glycosyltransferase IroB	NA	NA
257	59_S103	59_S103_03305	gnl|Bactopia|59_S103_7	1811	5467	+	iroC	salmochelin/enterobactin export ABC transporter IroC	plus	VIRULENCE	VIRULENCE	NA	NA	BLASTP	1218	1219	98.85	80.08	1210	AUH19662.1	salmochelin/enterobactin export ABC transporter IroC	NA	NA
258	59_S103	59_S103_03396	gnl|Bactopia|59_S103_7	94019	94885	-	avrA	type III secretion system YopJ family effector AvrA	plus	VIRULENCE	VIRULENCE	NA	NA	BLASTP	288	302	95.36	98.96	288	AAL21745.1	type III secretion system YopJ family effector AvrA	NA	NA
259	59_S103	59_S103_03427	gnl|Bactopia|59_S103_7	122520	124577	-	invA	type III secretion system export apparatus protein InvA	plus	VIRULENCE	VIRULENCE	NA	NA	EXACTP	685	685	100	100	685	WXW86397.1	type III secretion system export apparatus protein InvA	NA	NA
